# Supplementary material for: Bionic bearing-inspired lubricating microspheres with Immunomodulatory effects for osteoarthritis therapy
Source: J Nanobiotechnology. 2025 Jun 20;23:457. doi: 10.1186/s12951-025-03544-2 (PMC12180219; doi:10.1186/s12951-025-03544-2)
Supplement: Supplementary file 1 — Supplementary Material 1 [file 12951_2025_3544_MOESM1_ESM.zip]

Archive with 2 entries (2 files):
- Supplementary Video 1/Supplementary Video 1.GelMA.MP4
- Supplementary Video 1/Supplementary Video 1.SerMA.MP4
